# Supplementary material for: PRDM12 in Health and Diseases
Source: Int J Mol Sci. 2021 Nov 6;22(21):12030. doi: 10.3390/ijms222112030 (PMC8585061; doi:10.3390/ijms222112030)
Supplement: Supplementary file 1 [file ijms-22-12030-s001.zip]

Archive with 6 entries (5 files):
- Supplementary_files_IJMS2021/
- __MACOSX/._Supplementary_files_IJMS2021
- Supplementary_files_IJMS2021/Table_S1.pdf
- __MACOSX/Supplementary_files_IJMS2021/._Table_S1.pdf
- Supplementary_files_IJMS2021/Figure S1.pdf
- __MACOSX/Supplementary_files_IJMS2021/._Figure S1.pdf
